# Supplementary material for: Cattle NK Cell Heterogeneity and the Influence of MHC Class I
Source: J Immunol. 2015 Jul 27;195(5):2199–206. doi: 10.4049/jimmunol.1500227 (PMC4543905; doi:10.4049/jimmunol.1500227)
Supplement: Data Supplement [file JI_1500227.zip]

Archive with 2 entries (2 files):
- JI_1500227_Supplemental_Material_1.pdf
- manifest.xml
